# Supplementary material for: Haplotype-resolved chromosome-level genome assemblies of nineteen apple (Malus domestica Borkh.) cultivars
Source: Sci Data. 2026 Jan 24;13:258. doi: 10.1038/s41597-026-06583-y (PMC12917252; doi:10.1038/s41597-026-06583-y)
Supplement: Supplementary file 2 — Supplementary Table 1 [file 41597_2026_6583_MOESM2_ESM.xlsx]

## Sheet: Sheet1
Cultivar	Bioproject accession	MUNQ	Haplotype	Scaffold total length (bp)	Scaffold number (n)	Scaffold N90 length (bp)	Scaffold L90 (n)	BUSCO complete total (%)	BUSCO single copy (%)	BUSCO duplicated copy (%)	BUSCO Fragmented (%)	BUSCO missing (%)	Genes (n)	Type of reference SNP array data available
Braeburn	PRJNA1168413	668	1	736590250	472	31380387	17	97.8	55.5	42.4	0.7	1.4	48276	Phased
Braeburn	PRJNA1168414	668	2	601794502	119	27922561	16	93.1	62.1	31	1.3	5.6	43278
Cox's Orange Pippin	PRJNA1168419	163	1	712674288	1525	31523836	17	98.8	62.9	35.9	0.6	0.6	47508	Phased
Cox's Orange Pippin	PRJNA1168420	163	2	653940609	118	31118893	16	98.9	62	36.9	0.5	0.6	48748
Edward VII	PRJNA1168421	74	1	678041617	410	31332158	16	99.1	63	36.1	0.5	0.4	46965	Phased
Edward VII	PRJNA1168422	74	2	658595847	73	31167018	16	98.9	61.6	37.4	0.6	0.4	48518
Enterprise	PRJNA1168423	3839	1	704927115	1256	31533036	17	98.8	62.1	36.7	0.6	0.6	47437	Phased
Enterprise	PRJNA1168424	3839	2	659992344	154	31163886	16	98.9	62.6	36.4	0.6	0.5	47460
Esopus Spitzenburg	PRJNA1168426	522	1	767102028	2214	67977	365	99.3	62.5	36.7	0.4	0.4	47888	Phased
Esopus Spitzenburg	PRJNA1168427	522	2	661151543	157	31293597	16	99.1	62	37.1	0.5	0.4	47606
Fiessers Erstling	PRJNA1168428	639	1	696352863	901	31282365	17	99.1	62.5	36.7	0.5	0.4	47314	Phased
Fiessers Erstling	PRJNA1168429	639	2	657587237	176	30832941	16	99.1	62.5	36.7	0.5	0.4	46718
Giambun	PRJNA1168432	2784	1	671013277	347	31479781	16	99.1	62.6	36.6	0.5	0.4	47330	Unphased
Giambun	PRJNA1168433	2784	2	654260688	100	31108717	16	99	62.1	36.9	0.6	0.4	47585
Ipador	PRJNA1168434	-	1	697162143	471	31527303	16	99.1	60.3	38.7	0.5	0.4	49666	No reference SNP array data
Ipador	PRJNA1168435	-	2	659055722	132	30488961	16	99	61.8	37.2	0.6	0.4	47361
Granny Smith	PRJNA1168436	548	1	681910404	482	30806094	16	98.6	61.2	37.5	0.6	0.7	47534	Phased
Granny Smith	PRJNA1168439	548	2	654168250	96	31592474	16	98.5	62	36.4	0.7	0.9	46613
Jonathan	PRJNA1168445	57	1	679383617	562	30969895	16	99.1	62	37.1	0.5	0.4	47445	Phased
Jonathan	PRJNA1168447	57	2	661015665	77	30861581	16	98.7	62.1	36.6	0.6	0.7	48233
Kitchkova	PRJNA1168448	2810	1	689393355	561	32144525	16	99.1	62.1	36.9	0.6	0.4	47505	Unphased
Kitchkova	PRJNA1168449	2810	2	661082015	111	31138101	16	99	62.1	36.9	0.6	0.4	47461
McIntosh	PRJNA1168451	508	1	691620020	615	32177675	16	99.1	62	37.1	0.5	0.4	47208	Phased
McIntosh	PRJNA1168453	508	2	661847293	129	31201545	16	99.1	62.5	36.7	0.4	0.4	46898
Milwa	PRJNA1168455	1412	1	691116168	757	31766553	16	99	62.5	36.6	0.6	0.4	47795	Phased
Milwa	PRJNA1168456	1412	2	655440638	165	31437535	16	99.1	61.5	37.5	0.5	0.4	47177
Prima	PRJNA1168461	267	1	678559812	357	31368770	16	99	62.1	36.9	0.6	0.4	48381	Phased
Prima	PRJNA1168462	267	2	649161398	91	31540297	16	98.9	62.5	36.4	0.5	0.6	47411
Priscilla	PRJNA1168466	1478	1	704774681	689	31358029	17	99.1	62.2	36.9	0.4	0.5	47839	Phased
Priscilla	PRJNA1168467	1478	2	672426385	325	29739828	16	98.6	62.7	35.9	0.5	0.9	46892
Rouget	PRJNA1168468	472	1	685298635	749	31921259	16	99.1	61.9	37.2	0.6	0.4	47441	Unphased
Rouget	PRJNA1168469	472	2	656505179	101	31438316	16	99.1	62.5	36.6	0.6	0.4	46666
Scilly Pearl	PRJNA1168470	1889	1	674539489	381	31595303	16	99.1	62.8	36.3	0.5	0.4	48500	Unphased
Scilly Pearl	PRJNA1168471	1889	2	659447560	104	31336529	16	99.1	62.6	36.4	0.6	0.4	48024
SQ 159	PRJNA1168457	-	1	682290379	663	31710113	16	98.9	62.1	36.8	0.6	0.4	47390	No reference SNP array data
SQ 159	PRJNA1168459	-	2	653125000	119	31586918	16	98.9	62.1	36.9	0.6	0.5	46959
Tropical beauty	PRJNA1168474	2762	1	679900538	972	29912255	17	98.3	62.9	35.4	0.6	1.1	46562	Phased
Tropical beauty	PRJNA1168475	2762	2	668914141	132	30915366	16	98.8	62.7	36.1	0.6	0.6	47306
